# Supplementary material for: Mechanisms of Trx2/ASK1-Mediated Mitochondrial Injury in Pemphigus Vulgaris
Source: Biomed Res Int. 2021 Feb 23;2021:2471518. doi: 10.1155/2021/2471518 (PMC7946479; doi:10.1155/2021/2471518)
Supplement: Supplementary Materials — Fig. S1: the clinic information of PV patients. (A) The content of DSG-1 and DSG-3 in serum detected by ELISA. (B) The content of DSG-1 and DSG-3 in skin lesion tissue detected by ELISA; n = 10 and ∗P < 0.05. (c) The immunohistochemistry results of DSG-1 and DSG-3 in skin tissue of PV patients and healthy people. [file 2471518.f1.zip]

Archive with 2 entries (2 files):
- FIG S1AB.eps
- FIG S1C.eps
